# Supplementary material for: Oral Health Status, Oral Health Behaviors, and Oral Health Care Utilization among Persons with Disabilities in Saudi Arabia
Source: Int J Environ Res Public Health. 2022 Dec 11;19(24):16633. doi: 10.3390/ijerph192416633 (PMC9778877; doi:10.3390/ijerph192416633)
Supplement: Supplementary file 1 [file ijerph-19-16633-s001.zip]

Archive with 3 entries (3 files):
- Supplementary File S1-MeSH words.pdf
- Supplementary File S1-PRISMA_2020_checklist (7).pdf
- Table S1 - Excluded Studies.pdf
